# Supplementary material for: A study of MD-PhD pre-health advising identifies challenges to building a robust MD-PhD applicant pool
Source: JCI Insight. 2025 Apr 8;10(7):e185839. doi: 10.1172/jci.insight.185839 (PMC11981617; doi:10.1172/jci.insight.185839)
Supplement: Supplemental table 1 [file jciinsight-10-185839-s233.xlsx]

## Sheet: Applicant Qualitative Response
"Please provide any other feedback about the applicant"	Themes
In my advising I find that an applicants ability to connect and reflect experiences is critical to assessment of candidacy. That makes this challenging as this candidate has some perceived weaknesses that may not be as significant if provided with mature reflection and/or context.	24
In my opinion she would be a weak MD/PhD candidate. While I am sure her research experience was good, there just isn't enough of it. And she is woefully lacking in both community service and clinical work for the MD portion of her application.	18, 20, 30
It's difficult to say whether this student is a competitive applicant for MD-PhD programs without knowing the amount of time she has spent engaging in research. One year, will probably not be enough to make our applicants competitive for these programs. Her GPA is borderline competitive for most programs, and her MCAT score is slightly lower than what we would recommend. The LOR was decent, but p…	18, 27, 28
This student is credible med applicant if she had more clinical experience to balance out her research interests. My impression is that while her research experience is excellent, and I note that in both her placements she was competitively selected -- I still have the impression that many MD/PhD candidates have a deeper (more independent) research background.	18, 20
Length of research is relatively short- it appears she quit and started again. I would like an explanation. Also, only one letter?	18
Well qualified for PhD programs. Would expect a better MCAT score unless she is a poor test taker or her grades are inflated. Does not yet meet the medical schools' holistic prerequisites.	21, 28
In addition to a very higher GPA and MCAT score, the applicant should have multi-year involvement in a lab that has led to publications and multiple conference presentations.	18, 19, 27, 28
She has a good synergy between the work she's done in lab and her clinical exposure. I would like to hear more in her personal statemetn about how she eats/breathes/sleeps research. I am not convinced that an MD alone can't make strides in tranlsational medicine, if she is in an academic center. IN this student's essay, she suggests that she needs the dual degree in order to be involved in that s…	18, 23, 28
She is strong academically.
Strong research experiences but only minimal exploration of the field of medicine. Some shadowing, but not clinical volunteering and patient interaction.	20
she looks like a PhD candidate	21
I feel she needs to work on getting more clinical experience and shadowing in order to be a more competitive candidate.	20
Lacking clinical exposure as well as other activities (community service, etc) for traditional MD, let along MD/PhD. MCAT solid for MD, may need to be stronger to be competitive for MD PhD. Difficult to assess essay with only a short excerpt. Research exp seems solid but would need to read her research essay to learn more about her role(s) on those projects (level of responsibility, etc.)	20, 28
Research experiences are too short. Seems to be motivated externally (honors thesis). I wonder about results from such short experiences. Limited shadowing, no diverse experiences. Essay doesn't address her vision of herself as an MD/PhD. She seems to imply that you need both degrees to a job effectively and that would also seem as an insult to those with one degree and have been working in teams…	18, 20, 23
The information suggests a strong PhD candidate. The MD aspect would need more clinical/life experience	20, 21
I marked research as both a strength & weakness. The strength comes from the different types of experiences in different labs/settings she has gained. However, some of the experiences were part of her degree/senior thesis project. The student would benefit from more robust experiences over longer periods of time as well (the first two research experiences were 2-3 month stints). The student has l…	18, 20, 23
No publications is a red flag. Applicant needs to establish herself and more research experience, and identify a clear research trajectory (expecting that may change while in med/graduate school)	18, 19
To effectively evaluate GPA would need grades (to understand patterns, trends, distribution - even across disciplines and across semesters, any strengths or weakness ). Same with MCAT; needs more experiential learning in clinical settings. Would need more research experience to ensure realistic understanding; FT post BA would promote this.	18, 20, 24, 32
Student has not published or co-authored in any studies	19
I think her clinical experience is weak and seems more of a check the box exposure rather than desire.	20
I recommend a minimum of 100 hours shadowing experience with at least 3 physicians. 200 hours is better. I would recommend that she do a one year intensive reseach experience prior to applying to an MD/PhD program	3, 18, 20
Weak evidence candidate immersed herself in science. Shouldn't the NIH summer have had broader impacts?	18
The student was not thorough enough with explaining their research experience and it's impact, as well as what they learned from shadowing doctors.	23
The materials suggest that she would be a strong candidate for graduate studies, but the rationale for pursuing medical studies is weaker.	21
Her research experience is relatively superficial. She has no publications. And, her essay demonstrates a basic lack of understanding about the connection between research and practice. In addition, her activities, shadowing are superficial. She has no direct patient exposure.	18, 19, 20, 23
maybe naive or too brief in MD/PhD goals for her future or needs for her to do her goals	23, 26
My biggest issue would be the lack of diversity in her shadowing experiences. Also, the shadowing occurred over a short period of time which doesn't bode well to her commitment to medicine.	20
A year of research is not compelling enough to demonstrate that the applicant is thorough dedicated to the science of medicine	18
A paper would cinch it. Wish I knew what courses contributed to that GPA.	19, 27
Good comprehensive research experience culminating in a thesis and another poster presentation. she has some leadership and service experiences; some communications ie poster and tutoring; could benefit from service and leadership in healthcare experiences; demonstrated ability to balance orchestra with research, course work and tutoring	20
No publications; late start in research;	19
MD/PhD applicants need to be "fully formed" as young researchers. This applicant has some interesting early experience, but nothing that would be considered noteworthy or exceptional for a MD/PhD program. Her MCAT and GPA are borderline acceptable and would probably put her at the lower end of the applicant pool.	18, 27, 28
She has minimal research experience that I like to see for MD/PhD apps.	18
I would like to have seen work as a TA in a lab and considerably more clinical experience. I would also want to know more about how she spent her summer of 2015. She indicates some shadowing, but I wonder what else she did.	20
The length of her research experience is short.	18
It seems to me like she has a fairly naive view of how medicine and medical research works.	26
First, I find it odd that a student would feel that research is necessary to be a good clinician/provider. Second, I don't feel there is any data to support that. Third, this student's material does not support (gpa/mcat, etc.) the caliber of applicant I think is required to both get accepted and succeed in an MD/PHD Program.	4, 23, 27, 28
She has relevant clinical experience but it is from 2015 and only during a 2 month summer stretch. Why has she not continued to seek more shadowing? While she does have some impressive research experience, it is not clear what she gained from it or whether she took true ownership in those projects, which would make the experience much more impactful. I would also hope that she would have had more…	20, 27, 28
Her GPA and MCAT score were strong enough to show that she could handle the academics of med and grad school. Her research experience particularly in an area that's translational was the highlight to me.	27, 28
typically would see full letters from a research advisor of at least 1 year and clinician shadowed or su[ervised by	24
Documenting research outcomes as manuscript or abstract presentation date/location would help strengthen application	19
I don't see weaknesses
I think school/program selection will be key for this student. She is clearly bright, has solid numbers and a track record of consistency in her extracurricular activities and her involvement in research. It's always impossible to know how much is 'enough', and yet to balance all that she has done with a rigorour major and a glowing recommendation is quite positive. The senior thesis is also evid…	7
GPA may be a reflection of her research activities which we know can be very time consuming. As a professor, I don't think a stellar GPA is representative of reserach potential. Some of the best reseachers were above average students. They were, however, great at asking the right questions.	27
The applicant appears well-rounded but could use more clinical experience if applying to medical school.	20
Lacks sufficient research efforts in a single lab; lacks significant presentations/pubs and sustained research accomplishments; lacks letters of support from her multiple PIs	18, 19, 31
While she has significant research experience, she has only listed a single poster presentation. I highly encourage students to look for presentation and publication opportunities to be competitive for MD/PhD. While not a significant weakness, her GPA and MCAT score are lower than I would advise for our student population. In addition, her clinical experience is minimal and several years old.	19, 20, 27, 28
She has wonderful experiences on her resume and is well rounded. If she had an interest, I would advise this candidate to apply broadly to MD/PhD and MD only schools so that she has a solid change of matriculation in her first application.	29
research experience mediocre and lack of publications.	18, 19
not enough clinical exposure; research descriptions are too superficial; not enough long-term commitment to research evident in these brief excerpts provided	18, 20
No meaningful evidence she wants to work with patients or knows anything meaningful about being a health care provide.	20
Md phd programs are very specific to the point that it cannot be one sided. You can't be a great PhD candadiate and a so so MD. You must be both. There needs to be enough experience very candidates can really reflect on all angles. I often ask the to tell me why Md Phd why not just Phd or Md only. Md's can research. Phds can work with clinicians. What motivates this.	4, 7
Research experience as stated is good but not extraordinary compared to an MD-only applicant. Would suggest more and deeper verbiage about desire to do PhD research.	18, 23
Her research experience is strong but spotty . I would want to see more outcomes - presentations, possible publications, etc and a clear knowledge that she understands her project.	18, 19
In general, just looking at the materials, there is not yet strong evidence that this applicant has significant clinical experience, and the leadership experience is not really documented; I would recommend the applicant clarify their experiences and strengths in these areas. Based on my experience, the research experience this applicant already has is strong.	20
The academic components are very strong but given the long journey for training for an MD/PhD program, I would like to see a publication or depth and specifics in her letter and essay to reflect what was gained. Although there is "some" research and "some" shadowing, but those a critical for an MD/PhD candidate. More leadership and potentially servcie is recommended. Depending on the school the a…	18, 19
Looks to be a solid student, but at the level needed for MD/Ph.D. Nothing is particularly high.	30
it is surprising that she volunteered in 2015 but never continued
She has a strong background. I do not see any weaknesses in her application.	29
The resume seems very brief and does not list many outcomes from experiences. Did she publish papers? Present at national conferences? Do research in her curriculum? I feel like a typical MD/PhD candidate from my institution is able to list 2 pages of relevant information with outcomes on the resume.	19
From my experiences, it would be better to have a higher MCAT score; however, I have seen MD/PhD candidates accepted with lower MCAT scores. Additionally, a few years after undergraduate graduation working in a lab could benefit the applicant's experiences along with the possibility for publications, presentation and future professional development that would greatly benefit the MD/PhD program.	18, 19, 28, 32
I would like to see longer term research experience; student may not realize that her career aspirations can be fulfilled with an MD degree as well; I don't see a passion for research	4, 18
Everyone that is committing to such a program should be much more prepared to be able to make the decision that this is the right thing to pursue.
Some research experience and very enthusiastic. If the student was interested in an MD/PhD program, I wouldn't discourage, but, in my experience, only the top students (GPA, MCAT, etc.) are accepted to those programs. While this student appears to be strong enough to be accepted to medical school, I'm not sure she would be competitive for an MD/PhD program. So, while I wouldn't discourage her, I …	22, 30
Before I'd make recommend this student's application to medical school, I'd ask that she do a much more intensive exploration of clinical practice. This should be done with a more greater number of more diverse clinical shadowing experiences or even serving as an EMS provider. Her research experiences seem very strong, though I'd like to know if her work and contributions are on the way to peer-r…	19, 20
She meets minimum requirements but she has only shadowed recently and for not many hours. She could have been more specific with her lab experience.	20
MCAT score is fine, neither a weakness nor a particular strength	28
Not much information in her resume aside from the research activities.
Needs more clinical exp and letter of rec from a clinical exp.	20
There seems to be a curious gap in her research experience (2015)
She needs to elaborate on what she means by "medical and research [experience] is the best opportunity for advancement" - that hit me the wrong way, like someone told her this was a box to check off to be successful rather than an actual interest	23
really not enough to go on	24
She's wrong about needing an MD/PhD to blend research with clinical practice.	4
The applicant seems exposed to and still interested in research and clinical career, seems to understand the benefits of the blend.
The only recommendation that I have is more clinical experience. But this would be true regardless of MD versus MD/PhD goals.	20
Her MCAT is very strong (2019 86th percentile), though it is not outstanding. Her gpa is also strong, but not at the very top. I think her qualifications are strong enough for an MD-PhD program, however. I didn't find anything in her application materials that would cause me to think otherwise.	27, 28, 29
The questions are leading. The student seems to have a genuine interest and ability in research. I would encourage her to apply, but would also caution that she should continue doing research during her application so that she has a stronger app if she has to reapply.
This student's CV excerpt gives limited insight into her clinical knowledge/shadowing and is at the bottom end of service experience that I have seen from most applicants
The applicant seems to have great research experience, but very minimal service expereince and clinical exposure. In some ways I think this applicant is better suited for a PhD program more so than MD/PhD or MD alone.	20, 21
A little weak on the shadowing and essay side demonstrating eagerness and understanding of MD.	20
I disagreed with both recommendations as I prefer to have a better understanding of the students' interest in the MD/PhD. It is my understanding that MD only physicians can still conduct research but often find students don't know this possibility exists which is why they express initial interest in MD/PhD.	24
The excerpts don't really reveal his level of maturity as a scientist. I assume research that culuminates in a theis is fairly independent, but that is the key factor I ask students to self-evaluate and seeks thier mentors' evaluation of.	24
It is hard to provide feedback with such basic information. I'd first explore this student's interest in pursuing a joint degree AND the schools he/she is interested in since expectations for numerical credentials and depth of research experience can be different.	24
If I were advising this student I would have more than the very little information given. I regularly discuss students reasons for the MD/PhD.	24
The letter of recommendation is specifically concerning because the PI points out how "late" the student joined the lab.	31
Five semesters without research, yet he did make consistent commitment to tutoring and symphony. Lack of depth in discussion of why MD/PhD...really didn't actually say very much	18, 25
Although he has research experience, most successful MD/PhD applicants have a few more years of experience. His MCAT score is also on the lower end of other MD/PhD applicants. He has no direct patient care experience - so I would not recommend MD only programs.	18, 28
The research experience seems minimal and basic. It looks like he completed a senior thesis and description of that would have helped. His description of why he wants to do research is generic. It's not clear to me that he understands what a life devoted to research actually is. All of that said, when I help students decide whether to apply for MD-PhD, we spend a lot of time talking about their c…	4, 18, 23
while most of his MD/PhD excerpt is spot on for his career choice, the first thing he mentions as the reason for doing it is personal advancement. While personal advancement is a likely outcome from a MD/PhD career, starting with that motivation puts into question his other more patient and science oriented goals. Re: GPA and MCAT. He is not out of range for programs, but due to he highly competi…	27, 28, 30
recommender excerpt is too short to judge	24
His research experience is top-notch but the duration is concerning. One year is insufficient; he walked into a project that was well-underway and there's no telling how he'd respond to the ups and downs in getting the project to that point.	18
He seems like he is on the right track, but two summers plus one semester isn't really "sustained" research experience. He also doesn't have any leadership experience to speak of. I also didn't think that his recommendation letter spoke to thinking like a scientist. It was more focused on technical abilities and ability to learn techniques, not critical thinking	18, 31
This would be an applicant that would require at least two gap years to gain clinical experience to be considered a candidate for MD-only and likely longer than that to gain research experience enough for him to even know that an MD/PhD was the right direction.	18, 20, 32
This survey is strange. I do not "recommend" that a student not doing something they are interested in doing. The wording here needs work.
In my opinion, for a student to excel in a MD/PhD program, I would want to see extensive undergraduate research or pursue research post-graduation. I would not feel comfortable recommending this student with approximately a year and a half of research. I also do not think this student has had enough exposure to the field of medicine to truly know it is a good fit. Shadowing for 2 months is not en…	18, 20
without context of other applicants from this institution, hard to gauge strengths; also, I don't tend to recommend/not recommend that a student apply to any type of program. at this instance, i'd probably recommend more experience and an MCAT retake, but i wouldn't directly "not recommend" that he do one thing or another.	24, 28
He's interested in this!
The student has a solid application for medical school. However, based on the records I have seen it is not unusually outstanding.
Students has a variety of service, leadership and research skills but they are short lived to be an exceptional candidate would need a little bit more.
His essay explained why someone might apply to an MD-PhD program, but it did not explain why HE specifically was applying to MD-PhD programs.	23, 25
qualified for both. maybe he should talk with M.D./Ph.D.	29
He appears to have relatively little exposure to the clinical side. I'd be inclined to encourage this student to apply to a biomedical-focused Ph.D. program and not to medical school.	20, 21
Personal statement was generic, he lacks any published articles as far as I can tell.	19, 23
I appreciate how succinct and cogent his explanation is for why MD/PhD. I also appreicate that he chose to stay with music during his undergrad and most likely may have taken a hit on grades/other clinical experiences to do so.
Modest patient contact hours	20
This is a strong candidate for PhD but pretty weak for MD. 2 months of shadowing and no clinical experience is not complete nor competitive for most programs. He would not have completed the 15 core competencies.	20, 21
Applicant has mediocre level of experience in each of these areas--not stong, not weak
This individual has potential but at this point nothing showing that he should pursue medicine, he should just be a PhD	21
I decided to leave the "research experience" box unchecked as this student has had relevant and varied research experiences (an NIH internship, a year long lab experience, a shadowing experience) but without rising to the exceptional level that I would normally expect from an MD/PhD applicant (the only research product is a single poster presentation). I made a similar decision with respect to th…	19, 23
the writer calls Samuel 'Alex' at one point in the letter which makes me question the relationship
This is a strong student but it is unclear to me why he would benefit from MD/Ph.D. versus an MD alone or Ph.D. alone. MDs can do research, if that is a concern...
The Thesis advisor called him Alex! Cut and paste from other letter?
I would have liked to see more clinically-related volunteer service. The letter of recommendation has two different names in it ( very frustrating, since the student can't control it and it looks very sloppy!). Essay does nothing to differentiate applicant.	20, 23
Insufficient research experience	18
I think taking a year to further develop their research experience and possibly get a publication would really help their application. Their GPA and MCAT score are great, but lower than the average of those accepted to MSTP programs. They may be able to gain acceptance to another MD/PhD program, though.	18, 19, 27, 28, 32
I think MD/PhD programs are poor choices for students, and explan that effective biomedical research is best done in collboration between trained/experienced physicians and trained/experienced experimentalists.	10, 14
It's not clear why he wants to be a doctor in the first place. So few activities; all he did was play cello, tutoring (good), and shadowing. No patient care!!! I don't recommend he apply to medical school yet.	20
The applicant has a good starting foundation, but the essay is all "telling" rather than "showing" and offers little in the way of reflection or personal observation. The research he did is good, but limited. I would need to see his experience boxes and most meaningful essays to really gauge his understanding and interest in research. His clinical experience is very lacking.	20, 24
Strange that the letter of recommendation excerpt used two different names--suggests a "standard" recommendation wherein names are switched out.
the excerpts don't really provide enough information to evaluate	24
I think this applicant is well on their way towards a competitive application but it might be that more research experience could make him more competitive. Also, I did not see patient care experience/medical volunteering and his shadowing seemed somewhat limited as well. However, as an advisor I am not confident that my assessment is correct. It could be that a school would find him a strong app…	18, 20
The applicant does not have direct patient engagement experience - only shadowing, which is passive observership. Although the civic engagement is strong, the applicant needs to be involved in a clinical setting over a sustained period of time. The rec letter, being only an excerpt, does not give insight into the applicant's grit and determination for experimental science.	20, 31
Doesn't show evidence in essay that MD/PhD is fully understood	23
I would recommend more research if he's interested in MD/PhD. I would also recommend more clinical expsoure for both the MD and MD/PhD as I do not think only three months of shadowing is sufficient for either program. Based only on his resume, I'm not sure what his narrative is for wanting to enter the health professions. The excerpt from the recommender at least provides strong commentary to his…	18, 20
Seems that this student has begun to understand the value and utility of an MD/PhD but has too little experience and too low test scores/GPA to be a strong candidate	27, 28, 30
The first sentence of the student essay about "best opportunity for advancement of the medical field" detracts from the strengths of the essay (sounds like they just want to climb a ladder). The following sentences about research and clinical practice insights & the power of combining the two are STRONG positive sentences for the MD/PhD.	23
This application seems to make pretty broad claims for summer or academic year research - claiming the types of result that a PhD student might be happy to reach.
Nothing was really strong, very little practical, okay MCAT, I would recommend that they take a gap year to strengthen. More hospital experience and NIH research.	18, 20, 28, 32
While the quality of his research experience is fantastic, the quantity is not necessarily where it should be, especially as each experience (barring the fellowship) was short-lived. Similarly, he could benefit from additional service and shadowing experiences (especially the latter). In addition, the student's writing skills need to be improved, as the statement excerpt was a bit redundant and p…	18, 20, 23
The applicant basically said a doctor isn't capable as an MD and researcher isn't capable as a PhD to do their job independent of the other. He doesn't have a publication. I have advised students who went on to Md/PhD, he isn't ready. He doesn't have enough insight to what either do, nor what an Md/PhD actually does. Having went to a medical school, earning a PhD, and having friends who were MD a…	19, 20, 23, 25, 26
Needs a publication record to be an acceptable candidate	19
Needs publication record of some kind would be my advice to improve	19
LOR is reassuring, despite his relatively short duration of research experience. Lack of significant patient care experience is a major weakness; I would not be confident that a few hours of shadowing are sufficient to inform him about the challenges and rewards of a career combining basic research and clinical patient care. Essay except reveals a naive view of the physician-scientist that is con…	20, 23, 26, 28
No peer reviewed publications were evident with the student as author/coauthor. I would assume that would be needed for application to competitive MD/PhD programs	19
No MCAT listed. Need more information!	24
He's not ready to apply to our university's MD or MD PhD. Needs more activities for MD and more research for PhD	18, 20
The essay excerpt is not distinctive. I would like the applicant to have the essay more clearly reflect their personal experience.	23
This applicant appears to have a strong background.	29
MCAT score should get him into med school, but could be borderline for acceptance into MD/PhD. Resume definitely skewed toward research, which is strength toward MD/PhD application. Not much shadowing. GPA good, not great for med school - although extracurriculars and community service are very time-demanding, and ought to be taken into consideration.	27, 28
I would talk to the student about direct patient experience, in addition to more research experience. It seems there were gaps in sophomore and junior year where research was not a part of his experience and picked up in senior year. It was unclear if the fellowship was exclusively part of a senior thesis. While there are points of strengths related to this students career goals and supporting ac…	18, 20
His GPA/MCAT scores aren't necessarily weaknesses, but at least a 3.8 GPA and a 514 MCAT score would be great! What he DOES have that I think is important is a "collaborative spirit", "rigorous work ethic", and "the potential to become a truly successful physician scientist".	27, 28
S/he seems rather "blah" to me.
Advisor recommendation seems routine, essay is not very strong	23
Has no hand on clinical experience	20
I was not impressed by his writing excerpt, His gpa is very average/mid range for a medical school applicant and he didn't seem to have a robust set of extracurriculars or clinical experience.	20, 23, 27
Doesn't have a ton of extracurriculars or service experiences. Also no real clinical experience. The letter of recommendation excerpt doesn't give any specific information.	20, 31
The essay excerpt shows that they see the career as an MD/PhD as one job, not two. I like that
He is a strong candidate, but because he does not want to do research, I would not likely recommend and MD/PhD because of the time.	29
I would have liked to see more in the applicants descriptions of his experiences. This would have gave me some better insight.	24
clinical experience is a good start, but only 2 months	20
The applicant looks like a strong applicant but I would encourage Samuel to get some hands-on clinical experience. While it may not be necessary, due to his excellent research experience. I think it is good for all pre-meds to have some kind of patient contact before they make the decision to do the joint degree. Even volunteering in hospice or the ER could give him valuable insight into the medi…	20
Would be helpful to express MCAT score as a percentage and give total shadowing and research hours.	24

## Sheet: Overall Qualitative Response
"Do you have any other comments about MD/PhD pre-health advising?"	Themes
To protect our future MD/PhD talent pool, I wish there were more active alliances between smaller liberal arts institutions and Tier I institutions creating pathways and familiarity with scientific career options.	1
Although I don't believe there is significant discrimination in science, I do think that women are underrepresented, and I encourage women with strong research and grades to consider MD/PhD.	2
In addition to very high GPA and MCAT scores, the applicant must have multi-year research experience and publications and conference presentations. Strong letters from research PIs are a must and the applicant must be able to clearly demonstrate why they need both degrees in order to achieve their professional goals.	3
Conversations around MD/PhD with my advisees often begin and end with the time commitment involved in the programs. However, for those students truly interested in the MD/PhD pathway, the timeline is not a barrier and we move right past it.	4
candidates usually self-select early in their college careers	5
My students generally do not have the academic metrics (GPA and MCAT) to be considered competitive MD-PhD applicants. I have had about 5 MD-PhD applicants in my 7 years pre-health advising.	15
In small liberal arts college that encourages women in STEM. We bring alums with MD PHD to speak with students and hold other programs. Summer research opportunities enable liberal arts college students to engage with MD/PhD students and mentors. FT after graduation is extremely beneficial in helping students discern whether MD only, PhD only, or combined degree would be ideal path. Thanks for co…	6
See it as a "specialty" advisement program
My advising approach for MD/PhD candidates is very different than MD only candidates because the key to successful applications to MD/PhD programs are the person's research experience and support of research mentor. Also important is the creativity of the the individual but that is often hard to judge. I want the individual who is interested in the dual degree to be able to "talk science" with co…	3, 7
A perspective based on above questions: The weaknesses I saw in this cndidate were ones that would have concerned me in a male applicant as well.
They are a challenge, especially since in my case they come from a small institution. We emphasize research but my candidates usually do not have the drive or curiosity to really be good MD/PHD candidates.	1
NIH IRTA is a good post-bacc. experience to help students really consider and decide path	6
MD/PhD programs are really tricky to advise for. Of the few students I've had interested, none have applied. I wonder about a student's true understanding of what a person with an MD/PhD does. There are also negative attitudes about MD/PhDs from faculty in our department. Though our university does not have a medical school.	10
There are no consistent requirements for admissions to these programs.	3, 8, 9
I know a number of MD/PhD grads who are dissatisfied with their choice. I think it is better made by older applicants who have a stronger sense of the relative costs and benefits of MD vs. PhD vs. MD/PhD training.	12
Applicants need to have significant experience on the research and on the clinical side. The sample applicant you provided has a good start, but I would advise her to take at least another year if not two to build her portfolio of experience in order to compensate for a "lower" MCAT and GPA. At our institution, I would advise this student to apply MD only with her current portfolio.	3
these apps must be exceptional and have strong commitment to research, not a passing fancy
I worry that not enough attention is given to preparing MD/PHD applicants for the realities of 21st century health care that is clearly focused on a business-model, not a patient-centered approach.
My institution has had very few MD/PhD students over the last 20 years -- I believe only 2 have done it and only a few others had applied to any MD/PhD programs. For my University's student population, the perceived length of time as a "student" is a key factor in dissuading them from even applying toward that path.	10, 15
Sometimes students seem more focused on the idea of collecting degrees than on what they can actually do with the degrees they are considering. This is one of the better articulated reasons I've seen for pursuing a dual degree.	4
A lot of students want to do this, but only once every couple years do I see a student want to match the extra work required and understand the commitment after MD/PhD completion
I think it's challenging. Any insights that you can glean from this study would be very helpful for others to see!	8, 9
I hesitate to recommend M.D./Ph.D. to any student. These programs are super competitive, and I've seen a number of students go splat applying to them. Clearly, your study is about gender and M.D./Ph.D. advising. I just despair when any student tells me they want to do an M.D./Ph.D. program.	12
We have perhaps one candidate per year interested in MD/PhD. Even students that might have a big interest generally have qualifications that would be considered below traditional MD/PhD candidates, so if they have an interest, we will talk about applying to both. I have personally never had a student apply and get into an MD/Phd Program.	12, 15
I encourage students to work extensively with and talk to MD/PhD students and medical practioner/scientists to understand how long this career pathway is. I probe the students about what kinds of problem solver they are and what kind of problems they like to really think about at all hours of the day. They really need to be thinking like scientists and love solving problems.
too many students want the MD/PhD to pay for med school, but those who do have the fire in the belly for research are easy to spot	4
Fantastic opportunity for students who are truly interested in research and are not put off by the longer time frame required.	11
For me, if a student has an interest in research AND medicine and has already pursued research as an undergraduate, then applying to MD/PhD programs seems very appropriate. If a student is doing well in school and has similar stated healthcare interests and goals of helping others, then I would definitely mention the option of MD/PhD applications to open up the options they may have available to …
I would like to learn more on how to advise these individuals.	8
Our campus is extremely lucky to have hired excellent female candidates that serve as role models to our students. We know that is not the case at other institutions nationally but continue to anticipate positive changes within the sciences. Regarding MD/PhD, we are thankful for the support and advice of the AAMC GREAT Group for their advice in advising MD/PhD students along with the willingness …	13
The practice of medicine in the current climate can become tedious very quickly. When I meet a student who I sense is passionate about problem-solving, has high tolerance for ambiguity and is not discouraged by repeated failure, always has something they would like to try next, this is the type of student who I believe is a good fit for the MD/PhD program	4, 7
I worry most about the time commitment	10
It's an adventure.
I think this is a great study and I do think more needs to be done to train pre-health advisors on MD/PhD application process	8
What is the matrix of the ideal MD/PHD candidate	8
Many students think an MD/PhD is a more prestigious MD.	4
Students should be directed to consider PhDs in social sciences as well
I urge students to clarify motivations for MD/PhD and to not discount PhD only programs without honest consideration. Why want MD/PhD? Prestige? Tuition covered? Do they care more about interacting with patients or research? If they just want to investigate medically relevant problems, do they really need the MD?	4, 7
I find that once a student expresses some interest in a joint MD/PhD degree, it is most helpful to connect them with admission representatives at the schools they are considering and with alumni physician scientists.	6
Students should have a real and sustained passion for research and understand that it is more than half of the their time commitment once they are in practice. They also need enough clinical experience to justify the addition of medical training to their PhD	3
Of equal importance to gender bias in the process is race/ethnicity and health/able-bodied bias.	17
more information for advisors to share with their students about the actual career directions/job titles that MD/PHDs pursue would be helpful to share with students	8
Students really don't understand what PhDs can do in the biomedical space.
It's only for the right student - those who want a career in academic medicine
This is a very bizarre survey.
We do not see too many students interested in pursuing this path. Students have ample opportunities for research at our institution and from that I believe students get a sense of whether they will want to continue with research. I also think students are misinformed regarding the PhD component. They believe they can only do a PhD in a science field. While that can be comparable to also their MD,…	15
Many students see MD/PhD programs as just another way to achieve, and do not know the reality and career implications of such an undertaking.	4
valuable option	11
I generally advise students to focus on one or the other (either research/Ph.D. or clinical practice/M.D.) rather than encouraging them to pursue the M.D./Ph.D. route.	14
It takes a special person to succeed in an MD/PhD program. Having both clinical and research requirements is demanding and stressful.	7
Many of the students who come to me for pre-medical advising have never heard of Md/PhD programs or, if they have, know very little about them. I am sure that, as a result, talented students who would be genuinely interested in this pathway either never consider it or only begin to consider it late in their degrees - at which point it may well be too late for them to take the steps they need to t…	5, 9
Because we have few students interested in MD/PhD programs, advising is difficult. I would like to have more information on appropriate MCAT scores and other criteria which MD/PhD programs use to evaluate students.	8
It seems to be driving by MCAT scores and lists of publications. Students who do not attend an R1 institution seem to be at a disadvantage	1, 3
I think MD/PhD programs are good for an extremely limited subset of future physician-scientists. My college is very small and only sends a few students to med school each year: most of them are not interested in pursuing research and/or don't want to spend 7-8 years in school instead of 4.	1, 4
As described above, I think MD/PhD programs are not good choices for students interested in biomedical research.	10
I don't see many MD/PhD candidates, but I always appreciate the AAMC materials. I would love to have more resources; I connect my interested students to resources and faculty, but information from MD/PhD programs is always helpful, as our institution does not have a medical school	8, 13, 15
More resources describing a competitive MD/PhD candidate would be helpful - I feel I know exactly what to tell an MD candidate to spend their time doing, but other than research I am not as clear about what an MD/PhD candidate should spend their time on. I have heard more research and less clinical is probably ok, but I am not clear if MD schools are really ok with that or not. Also more assistan…	8
The question about "MD/PhD has more advantages than disadvantages" is too complicated for me to feel comfortable answering with a single button. "It depends" would be a more honest answer - on the student, on the student's goals, and on the institutions track record with MD/PhD students.
It is not easy to find someone who truly understands this pathway, the commitment, and has true passion for helping heal while furthering the breadth of a body of science. Too often it's looked at as a free ride to medical school or a way to make a few extra bucks while doing research.	4
As the spaces are limited students have to have extensive research expereince including presentations and publications.	3
The advisor should contact current MD/PHD holders and those involved in the program whenever a student comes up who is interested in applying. Things change!	6
It has seemed to me that a good percentage of students who contemplate applying to MD/PhD programs are motivated to do it because; 1) they like research but have always wanted to be a physician, so MD/PhD seems like a way to avoid having to decide between those goals; 2) The combination MD/PhD program seems like the most challenging and impressive thing they can do, better than 'just" becoming a …	7
If a kid has clearly demonstrated affinity for research and is bright, I will often discuss this option because I feel certain students can become burned out on the mudane ascpects of daily medical care.	7
First generation or URM applicants can be over looked due to inadequate preparation. A different pre-health advising approach is necessary.	17
One of the biggest draws to the MD/PhD programs has been that they offer superior financial assistance, so a lot of our MD/PhD students have been international students who could otherwise not afford to do an MD standalone.	4
I encourage applicants to consider how improtant is it for them to interact with patients. The theoretical student, Samuel, has insignificant patient care/medical experience, which insinuates that he is not very interested in the MD component and is more eager to do research. In advising students I make sure to point out this aspect since otherwise they could just a PhD	7
Not clear if there are citizenship requirements	8
While it is important to stress the importance of quality undergraduate research, I think it is also important to stress the importance of getting quality clinical experience and perhaps even shadowing doctors in several different areas/specialties.	3
Prefer that applicants have 1 or 2 years of full-time clinical experience prior to applying for MD/PhD programs.	3

## Sheet: Themes
Number	Theme
1	Small institution vs. R1
2	Underrepresentation of women
3	Criteria for successful application
4	Applicant motivations for pursuing/not pursuing MD/PhD
5	Candidate self-selection
6	Opportunities/strategies to help students be successful
7	Advising approach
8	Desire for more knowledge about how to help students
9	Challenges in advising applicants
10	Negative attitudes about MD/PhDs or doubts about effectiveness of MD/PhD programs (either self or from others)
11	Positive attitudes about MD/PhDs or doubts about effectiveness of MD/PhD programs
12	Negative outcomes of students they have advised
13	Helpful resources for advisors
14	Directing to non-MD/PhD paths/discouragement of MD/PhD
15	Few students pursue
16	Lack of sufficient info to judge fictional applicant
17	Advising of underrepresented students
18	Lack of sufficient research
19	Lack of publication
20	Lack of clinical exp
21	Better for PhD
22	Better for MD
23	Issues w/ personal statement
24	Lack of sufficient info to judge fictional applicant
25	Poor articulation of why MD/PhD
26	Naïve/not mature view
27	GPA
28	MCAT
29	Good applicant for MD/PhD
30	Too weak for MD/PhD
31	Letter of recommendation
32	Need for gap year(s)
