# Supplementary material for: A study of MD-PhD pre-health advising identifies challenges to building a robust MD-PhD applicant pool
Source: JCI Insight. 2025 Apr 8;10(7):e185839. doi: 10.1172/jci.insight.185839 (PMC11981617; doi:10.1172/jci.insight.185839)
Supplement: Supporting data values [file jciinsight-10-185839-s234.xlsx]

## Sheet: Figure1A
Figure 1A: Survey responses to MD-PhD program recommenation, MD recommendation, and gap year recommendation
"I am likely to recommend to this student that he/she apply to MD/PhD programs"	"I am likely to recommend to this student that he/she apply to MD-only programs"	"If he/she takes time off to bolster her resume, I would be more likely to recommend that he/she apply to MD/PhD programs"
Agree	Disagree	Strongly agree
Agree	Disagree	Disagree
Agree	Disagree	Agree
Agree	Strongly disagree	Strongly agree
Disagree	Agree	Strongly agree
Agree	Disagree	Strongly agree
Disagree	Disagree	Agree
Disagree	Agree	Agree
Agree	Agree	Strongly agree
Agree	Disagree	Agree
Disagree	Disagree	Strongly agree
Agree	Agree	Strongly agree
Disagree	Agree	Strongly agree
Disagree	Strongly disagree	Strongly agree
Agree	Disagree	Strongly agree
Disagree	Agree	Agree
Agree	Disagree	Agree
Agree	Disagree	Disagree
Agree	Disagree	Agree
Agree	Agree	Disagree
Disagree	Agree	Strongly agree
Agree	Disagree	Strongly agree
Strongly agree	Strongly disagree	Agree
Agree	Disagree	Strongly agree
Disagree	Disagree	Strongly agree
Agree	Disagree	Agree
Agree	Disagree	Agree
Strongly disagree	Disagree	Agree
Strongly agree	Disagree	Agree
Agree	Disagree	Strongly agree
Agree	Disagree	Strongly agree
Disagree	Agree	Agree
Agree	Disagree	Agree
Disagree	Agree	Strongly agree
Disagree	Agree	Strongly agree
Disagree	Agree	Agree
Agree	Strongly disagree	Strongly agree
Disagree	Agree	Agree
Disagree	Disagree	Agree
Strongly agree	Strongly disagree	Strongly disagree
Agree	Strongly agree	Disagree
Disagree	Agree	Agree
Agree	Disagree	Agree
Agree	Disagree	Strongly agree
Agree	Agree	Agree
Strongly agree	Disagree	Disagree
Disagree	Agree	Agree
Disagree	Agree	Agree
Agree	Disagree	Disagree
Disagree	Disagree	Strongly agree
Agree	Disagree	Strongly agree
Agree	Disagree	Agree
Agree	Disagree	Strongly agree
Strongly agree	Disagree	Disagree
Disagree	Agree	Agree
Agree	Disagree	Disagree
Disagree	Agree	Strongly disagree
Agree	Disagree	Strongly agree
Strongly agree	Strongly disagree	Disagree
Disagree	Agree	Strongly agree
Agree	Disagree	Disagree
Agree	Disagree	Strongly agree
Strongly agree	Strongly disagree	Strongly disagree
Disagree	Disagree	Agree
Agree	Disagree	Strongly disagree
Disagree	Agree	Strongly agree
Agree	Disagree	Agree
Agree	Disagree	Disagree
Strongly agree	Disagree	Agree
Agree	Disagree	Agree
Agree	Disagree	Strongly agree
Agree	Disagree	Agree
Disagree	Agree	Agree
Disagree	Agree	Strongly agree
Strongly disagree	Strongly disagree	Strongly agree
Disagree	Disagree	Agree
Agree	Disagree	Disagree
Agree	Disagree	Disagree
Strongly agree	Strongly disagree	Agree
Agree	Agree	Disagree
Disagree	Disagree	Strongly agree
Agree	Disagree	Disagree
Strongly agree	Disagree	Disagree
Strongly agree	Strongly disagree	Strongly disagree
Disagree	Disagree	Strongly agree
Agree	Agree	Strongly agree
Disagree	Agree	Strongly agree
Disagree	Disagree	Disagree
Agree	Disagree	Agree
Disagree	Agree	Agree
Agree	Disagree	Disagree
Strongly agree	Agree	Strongly agree
Agree	Disagree	Disagree
Agree	Agree	Disagree
Strongly agree	Strongly disagree	Strongly disagree
Disagree	Disagree	Agree
Agree	Strongly agree	Strongly disagree
Strongly agree	Agree	Strongly agree
Strongly agree	Agree	Disagree
Disagree	Agree	Agree
Agree	Disagree	Disagree
Agree	Agree	Strongly agree
Agree	Disagree	Agree
Agree	Disagree	Strongly agree
Agree	Strongly agree	Agree
Disagree	Disagree	Agree
Agree	Disagree	Strongly agree
Agree	Disagree	Agree
Disagree	Agree	Agree
Disagree	Agree	Strongly agree
Disagree	Disagree	Agree
Strongly agree	Agree	Strongly agree
Disagree	Disagree	Agree
Strongly agree	Disagree	Disagree
Disagree	Agree	Strongly agree
Disagree	Disagree	Agree
Disagree	Agree	Strongly agree
Strongly agree	Disagree	Disagree
Agree	Disagree	Strongly agree
Strongly agree	Disagree	Disagree
Agree	Disagree	Disagree
Strongly agree	Agree	Disagree
Disagree	Agree	Agree
Disagree	Agree	Strongly agree
Disagree	Agree	Agree
Strongly agree	Strongly disagree	Strongly disagree
Disagree	Disagree	Agree
Strongly agree	Disagree	Disagree
Strongly agree	Strongly disagree	Disagree
Strongly agree	Agree	Agree
Agree	Disagree	Disagree
Agree	Disagree	Agree
Agree	Agree	Strongly disagree
Agree	Disagree	Strongly agree
Strongly agree	Strongly agree	Disagree
Disagree	Disagree	Strongly agree
Strongly agree	Disagree	Disagree
Agree	Disagree	Agree
Disagree	Disagree	Agree
Agree	Agree	Strongly agree
Agree	Disagree	Disagree
Disagree	Disagree	Strongly agree
Agree	Disagree	Strongly agree
Disagree	Agree	Agree
Disagree	Disagree	Strongly agree
Disagree	Disagree	Strongly agree
Disagree	Disagree	Strongly agree
Agree	Strongly agree	Strongly agree
Disagree	Strongly disagree	Agree
Agree	Disagree	Strongly disagree
Agree	Disagree	Agree
Disagree	Agree	Strongly agree
Disagree	Agree	Strongly agree
Strongly disagree	Strongly disagree	Strongly agree
Agree	Agree	Disagree
Strongly agree	Disagree	Disagree
Disagree	Strongly disagree	Agree
Agree	Strongly agree	Disagree
Disagree	Disagree	Agree
Agree	Disagree	Disagree
Agree	Disagree	Agree
Disagree	Agree	Agree
Agree	Disagree	Disagree
Disagree	Agree	Agree
Strongly agree	Disagree	Agree
Agree	Disagree	Agree
Agree	Disagree	Agree
Agree	Strongly disagree	Strongly agree
Disagree	Agree	Strongly agree
Strongly agree	Disagree	Disagree
Disagree	Strongly disagree	Disagree
Agree	Agree	Agree
Agree	Disagree	Strongly agree
Strongly agree	Strongly disagree	Strongly disagree
Agree	Disagree	Agree
Agree	Disagree	Agree
Agree	Agree	Agree
Agree	Agree	Disagree
Disagree	Strongly disagree	Agree
Disagree	Disagree	Strongly agree
Agree	Disagree	Agree
Agree	Disagree	Agree
Agree	Disagree	Strongly agree
Disagree	Agree	Agree
Agree	Disagree	Strongly agree
Agree	Disagree	Disagree
Agree	Disagree	Agree
Agree	Strongly agree	Agree
Agree	Disagree	Strongly agree
Agree	Disagree	Disagree
Disagree	Disagree	Disagree
Strongly agree	Disagree	Disagree
Agree	Strongly disagree	Strongly agree
Strongly disagree	Disagree	Agree
Agree	Disagree	Strongly agree
Agree	Strongly disagree	Strongly agree
Strongly agree	Agree	Disagree
Strongly disagree	Strongly agree	Strongly disagree
Disagree	Disagree	Agree
Disagree	Strongly agree	Agree
Agree	Disagree	Disagree
Agree	Strongly agree	Agree
Agree	Disagree	Agree
Strongly agree	Disagree	Strongly disagree
Disagree	Disagree	Agree
Agree	Disagree	Strongly agree
Disagree	Disagree	Agree
Disagree	Disagree	Agree
Disagree	Agree	Agree
Strongly agree	Disagree	Agree
Disagree	Disagree	Agree
Disagree	Agree	Agree
Strongly agree	Disagree	Agree
Agree	Strongly agree	Strongly agree
Agree	Disagree	Agree
Agree	Disagree	Disagree
Agree	Disagree	Agree
Agree	Disagree	Agree
Agree	Disagree	Strongly agree
Agree	Agree	Disagree
Agree	Disagree	Strongly agree
Agree	Agree	Disagree
Agree	Agree	Strongly agree
Strongly disagree	Strongly disagree	Agree
Disagree	Agree	Strongly agree
Agree	Disagree	Agree
Strongly agree	Disagree	Disagree
Agree	Disagree	Agree
Disagree	Disagree	Agree
Agree	Disagree	Strongly agree
Disagree	Agree	Agree
Agree	Disagree	Agree
Strongly agree	Strongly disagree	Disagree
Disagree	Agree	Strongly agree
Disagree	Agree	Agree
Strongly disagree	Disagree	Disagree
Agree	Disagree	Disagree
Disagree	Disagree	Strongly disagree
Agree	Disagree	Agree
Strongly agree	Disagree	Agree
Agree	Disagree	Strongly agree
Disagree	Agree	Strongly agree
Agree	Strongly agree	Strongly agree
Strongly agree	Disagree	Disagree
Agree	Strongly disagree	Disagree
Agree	Disagree	Disagree
Agree	Agree	Agree
Disagree	Agree	Strongly agree
Strongly agree	Disagree	Disagree
Disagree	Agree	Agree
Agree	Disagree	Disagree
Agree	Disagree	Disagree
Agree	Disagree	Agree
Disagree	Disagree	Strongly agree
Agree	Disagree	Agree
Agree	Agree	Strongly agree
Strongly agree	Strongly disagree	Strongly disagree
Agree	Disagree	Strongly agree
Strongly agree	Strongly disagree	Disagree
Agree	Agree	Strongly agree
Strongly agree	Disagree	Disagree
Agree	Disagree	Strongly agree
Strongly agree	Agree	Disagree
Agree	Agree	Disagree
Disagree	Agree	Disagree
Agree	Disagree	Strongly agree
Agree	Agree	Strongly agree
Disagree	Disagree	Strongly disagree
Agree	Disagree	Agree
Agree	Disagree	Strongly agree
Agree	Disagree	Strongly agree
Strongly agree	Disagree	Disagree
Agree	Strongly agree	Disagree
Disagree	Agree	Disagree
Agree	Agree	Strongly agree
Agree	Agree	Agree
Agree	Strongly agree	Disagree
Disagree	Disagree	Strongly agree
Strongly agree	Disagree	Disagree
Agree	Disagree	Strongly agree

## Sheet: Figure1B
Figure 1B: Survey responses to MD-PhD program recommenation strength and Advisor gender
Male Applicant			Female Applicant
MD-PhD recommendation strength (numerical)	Advisor gender		MD-PhD recommendation strength (numerical)	Advisor gender
3	Female		3	Female
2	Female		3	Female
3	Female		3	Female
2	Female		3	Female
2	Female		2	Female
2	Female		3	Female
2	Male		2	Male
3	Male		2	Female
2	Female		3	Female
3	Female		3	Male
3	Female		2	Female
2	Female		3	Female
2	Female		2	Male
1	Female		2	Female
3	Female		3	Female
4	Female		2	Female
2	Female		3	Male
3	Female		3	Female
2	Female		3	Male
3	Male		3	Female
3	Male		2	Female
2	Female		3	Female
3	Male		4	Female
2	Female		3	Male
4	Female		2	Female
3	Female		3	Female
3	Female		3	Male
3	Male		1	I do not wish to answer
2	Female		4	Male
4	Male		3	Female
2	Female		3	Female
3	Female		2	Male
3	Male		3	Male
4	Female		2	Male
3	Female		2	Male
3	Female		2	Female
3	Female		3	Male
3	Female		2	Female
2	Female		2	Female
2	Female		4	Male
3	Male		3	Male
3	Female		2	Male
3	Female		3	Female
2	Male		3	Female
3	Male		3	Female
3	Female		4	Female
3	Male		2	Male
3	Female		2	Male
3	Female		3	Male
3	Female		2	Female
2	Female		3	Male
4	Female		3	Male
3	I identify outside the gender binary		3	Female
1	Female		4	Female
3	Male		2	Male
3	Female		3	Male
4	Female		2	Male
1	Male		3	Female
2	I do not wish to answer		4	Male
2	Female		2	Female
3	Female		3	Female
3	Male		3	Male
3	Male		4	Female
4	Female		2	I do not wish to answer
2	Female		3	Male
3	Male		2	Female
2	Female		3	Male
2	Female		3	Female
2	Male		4	Female
4	Female		3	Male
2	Female		3	Male
2	Male		3	Female
4	Male		2	Female
3	Female		2	Female
3	Male		1	Male
3	Female		2	Female
3	Male		3	Male
3	Male		3	Female
3	Male		4	Female
3	Male		3	Male
3	Male		2	Female
3	Male		3	Male
3	Female		4	Female
1	Male		4	Female
2	Male		2	Female
3	Female		3	Female
4	Male		2	Female
3	Female		2	Female
2	Female		3	Female
3	Male		2	Male
2	Male		3	I do not wish to answer
3	Female		4	Female
4	Male		3	Female
2	Female		3	Female
2	Male		4	Female
1	Female		2	Female
3	Male		3	Male
2	Female		4	Female
3	Male		4	Female
4	Male		2	Female
3	Male		3	Female
2	Female		3	Male
3	Male		3	Male
4	Female		3	Female
3	Female		3	Male
3	Female		2	Male
3	Male		3	Female
2	Male		3	Female
4	Female		2	Male
2	Male		2	Male
3	Female		2	Female
3	Male		4	Male
3	Female		2	Female
2	Female		4	Female
3	Female		2	Female
3	Female		2	Female
4	Male		2	Female
3	Female		4	I do not wish to answer
4	Female		3	Female
3	I identify outside the gender binary		4	Female
4	Male		3	Female
3	Female		4	Female
4	Male		2	Female
3	Female		2	Male
2	Female		2	Female
3	Male		4	Female
3	Female		2	Female
2	Female		4	Female
3	Male		4	Female
3	Female		4	Male
3	Female		3	Male
4	Female		3	Female
3	Female		3	Female
2	Male		3	Male
3	Female		4	Male
3	Male		2	Female
3	Female		4	Female
2	Female		3	Male
4	Female		2	Female
3	Female		3	Male

## Sheet: Figure1C
Figure 1C: Survey responses to MD program recommenation strength and Advisor gender
Male Applicant			Female Applicant
MD recommendation strength (numerical)	Advisor gender		MD recommendation strength (numerical)	Advisor gender
2	Female		2	Female
2	Female		2	Female
2	Female		2	Female
3	Female		1	Female
2	Female		3	Female
2	Female		2	Female
2	Male		2	Male
4	Male		3	Female
1	Female		3	Female
2	Female		2	Male
2	Female		2	Female
3	Female		3	Female
3	Female		3	Male
1	Female		1	Female
3	Female		2	Female
2	Female		3	Female
1	Female		2	Male
4	Female		2	Female
2	Female		2	Male
2	Male		3	Female
2	Male		3	Female
3	Female		2	Female
2	Male		1	Female
3	Female		2	Male
2	Female		2	Female
2	Female		2	Female
2	Female		2	Male
1	Male		2	Male
3	Female		2	Female
2	Male		2	Female
1	Female		3	Male
3	Female		2	Male
2	Male		3	Male
1	Female		3	Male
2	Female		3	Female
2	Female		1	Male
3	Female		3	Female
3	Female		2	Female
1	Female		1	Male
2	Female		4	Male
2	Male		3	Male
2	Female		2	Female
2	Female		2	Female
3	Male		3	Female
2	Male		2	Female
2	Female		3	Male
2	Male		3	Male
4	Female		2	Male
2	Female		2	Female
2	Female		2	Male
2	Female		2	Male
2	Female		2	Female
2	Female		2	Female
2	Male		3	Male
1	Female		2	Male
3	Female		3	Male
4	Male		2	Female
4	Female		1	Male
2	Female		3	Female
4	Male		2	Female
2	Male		2	Male
2	Female		1	Female
2	Female		2	Male
2	Male		3	Female
2	Female		2	Male
2	Female		2	Female
3	Male		2	Female
2	Female		2	Male
2	Female		2	Male
3	Male		2	Female
2	Male		3	Female
4	Female		3	Female
2	Male		1	Male
2	Female		2	Female
2	Male		2	Male
2	Male		2	Female
2	Male		1	Female
3	Male		3	Male
2	Male		2	Female
3	Male		2	Male
3	Female		2	Female
1	Male		1	Female
3	Male		2	Female
2	Female		3	Female
2	Male		3	Female
2	Female		2	Female
2	Female		2	Female
2	Male		3	Male
3	Male		3	Female
2	Female		2	Female
1	Male		3	Female
3	Female		1	Female
3	Male		2	Female
2	Female		4	Male
2	Male		3	Female
2	Female		3	Female
2	Male		3	Female
2	Male		2	Female
2	Male		3	Male
3	Female		2	Male
4	Male		2	Female
2	Female		4	Male
1	Female		2	Male
2	Female		2	Female
3	Male		2	Female
3	Male		3	Male
2	Female		3	Male
3	Male		2	Female
2	Female		3	Male
2	Male		2	Female
2	Female		2	Female
2	Female		3	Female
2	Female		2	Female
3	Female		3	Female
1	Male		2	Female
2	Female		2	Female
1	Female		2	Female
2	Male		3	Female
2	Female		3	Female
3	Male		3	Male
3	Female		3	Female
3	Female		1	Female
2	Male		2	Female
3	Female		2	Female
2	Female		1	Female
2	Male		3	Male
2	Female		2	Male
2	Female		2	Female
2	Female		3	Female
4	Female		2	Male
3	Male		4	Male
3	Female		2	Female
3	Male		2	Female
4	Female		2	Male
2	Female		2	Female
2	Female		3	Male
2	Female

## Sheet: Figure1D
Figure 1D: Survey responses to Gap year recommenation strength and Advisor gender
Male Applicant			Female Applicant
Gap year recommendation strength (numerical)	Advisor gender		Gap year recommendation strength (numerical)	Advisor gender
2	Female		4	Female
4	Female		2	Female
4	Female		3	Female
3	Female		4	Female
4	Female		4	Female
4	Female		4	Female
4	Male		3	Male
4	Male		3	Female
3	Female		4	Female
1	Female		3	Male
3	Female		4	Female
4	Female		4	Female
4	Female		4	Male
4	Female		4	Female
2	Female		4	Female
2	Female		3	Female
3	Female		3	Male
2	Female		2	Female
3	Female		3	Male
2	Male		2	Female
3	Male		4	Female
3	Female		4	Female
2	Male		3	Female
3	Female		4	Male
3	Female		4	Female
3	Female		3	Female
3	Female		3	Male
4	Male		3	Male
4	Female		4	Female
2	Male		4	Female
2	Female		3	Male
3	Female		3	Male
4	Male		4	Male
1	Female		4	Male
3	Female		3	Female
3	Female		4	Male
3	Female		3	Female
2	Female		3	Female
3	Female		1	Male
4	Female		2	Male
3	Male		3	Male
3	Female		3	Female
4	Female		4	Female
3	Male		3	Female
4	Male		2	Female
2	Female		3	Male
3	Male		3	Male
3	Female		2	Male
4	Female		4	Female
2	Female		4	Male
2	Female		3	Male
2	Female		4	Female
3	Female		2	Female
4	Male		3	Male
4	Female		2	Male
2	Female		1	Male
1	Male		4	Female
3	Female		2	Male
2	Female		4	Female
3	Male		2	Female
3	Male		4	Male
1	Female		1	Female
3	Female		1	Male
4	Male		4	Female
3	Female		3	Male
3	Female		2	Female
3	Male		3	Female
3	Female		3	Male
3	Female		4	Male
3	Male		3	Female
3	Male		3	Female
4	Female		4	Female
3	Male		4	Male
2	Female		3	Female
3	Male		2	Male
3	Male		2	Female
4	Male		3	Female
2	Male		2	Male
4	Male		4	Female
2	Male		2	Male
4	Female		2	Female
3	Male		1	Female
4	Male		4	Female
3	Female		4	Female
2	Male		4	Female
3	Female		2	Female
3	Female		3	Female
4	Male		3	Male
3	Male		4	Female
3	Female		2	Female
2	Male		2	Female
4	Female		1	Female
3	Male		3	Female
2	Female		1	Male
2	Male		4	Female
1	Female		2	Female
3	Male		3	Female
3	Male		2	Female
4	Male		4	Male
4	Female		3	Male
4	Male		4	Female
2	Female		3	Male
2	Female		3	Male
2	Female		4	Female
3	Male		3	Female
4	Male		3	Male
2	Female		4	Male
3	Male		3	Female
2	Female		4	Male
2	Male		3	Female
3	Female		2	Female
4	Female		4	Female
3	Female		3	Female
4	Female		4	Female
1	Male		4	Female
4	Female		2	Female
2	Female		2	Female
2	Male		2	Female
4	Female		3	Female
2	Male		4	Male
2	Female		3	Female
2	Female		1	Female
4	Male		3	Female
4	Female		2	Female
1	Female		2	Female
3	Male		3	Male
4	Female		2	Male
4	Female		3	Female
2	Female		1	Female
2	Female		4	Male
2	Male		2	Male
4	Female		4	Female
3	Male		2	Female
2	Female		3	Male
4	Female		3	Female
2	Female		4	Male
4	Female

## Sheet: Figure2A
Figure 2A: Survey responses to Experience advising MD- PhD applicants and Works at insitution with or without a MD-PhD program
Experience advising MD-PhD applicants	Institution MD-PhD program
None	No
None	No
None	No
None	No
None	No
None	No
None	No
None	No
None	Yes
Minimal	No
Minimal	No
Minimal	No
Minimal	No
Minimal	No
Minimal	No
Minimal	No
Minimal	No
Minimal	No
Minimal	No
Minimal	No
Minimal	No
Minimal	No
Minimal	No
Minimal	No
Minimal	No
Minimal	No
Minimal	No
Minimal	No
Minimal	No
Minimal	No
Minimal	No
Minimal	No
Minimal	No
Minimal	No
Minimal	No
Minimal	No
Minimal	No
Minimal	No
Minimal	No
Minimal	No
Minimal	No
Minimal	No
Minimal	No
Minimal	No
Minimal	No
Minimal	No
Minimal	No
Minimal	No
Minimal	No
Minimal	No
Minimal	No
Minimal	No
Minimal	No
Minimal	No
Minimal	No
Minimal	No
Minimal	No
Minimal	No
Minimal	No
Minimal	No
Minimal	No
Minimal	No
Minimal	No
Minimal	No
Minimal	No
Minimal	No
Minimal	No
Minimal	No
Minimal	No
Minimal	No
Minimal	No
Minimal	No
Minimal	No
Minimal	No
Minimal	No
Minimal	No
Minimal	No
Minimal	No
Minimal	No
Minimal	No
Minimal	No
Minimal	No
Minimal	No
Minimal	No
Minimal	No
Minimal	No
Minimal	No
Minimal	No
Minimal	No
Minimal	No
Minimal	No
Minimal	No
Minimal	No
Minimal	No
Minimal	No
Minimal	No
Minimal	No
Minimal	No
Minimal	No
Minimal	No
Minimal	No
Minimal	No
Minimal	No
Minimal	No
Minimal	No
Minimal	No
Minimal	Yes
Minimal	Yes
Minimal	Yes
Minimal	Yes
Minimal	Yes
Minimal	Yes
Minimal	Yes
Minimal	Yes
Moderate	No
Moderate	No
Moderate	No
Moderate	No
Moderate	No
Moderate	No
Moderate	No
Moderate	No
Moderate	No
Moderate	No
Moderate	No
Moderate	No
Moderate	No
Moderate	No
Moderate	No
Moderate	No
Moderate	No
Moderate	No
Moderate	No
Moderate	No
Moderate	No
Moderate	No
Moderate	No
Moderate	No
Moderate	No
Moderate	No
Moderate	No
Moderate	No
Moderate	No
Moderate	No
Moderate	No
Moderate	No
Moderate	No
Moderate	No
Moderate	No
Moderate	No
Moderate	No
Moderate	No
Moderate	No
Moderate	No
Moderate	No
Moderate	No
Moderate	No
Moderate	No
Moderate	No
Moderate	No
Moderate	No
Moderate	No
Moderate	No
Moderate	No
Moderate	No
Moderate	No
Moderate	No
Moderate	No
Moderate	No
Moderate	No
Moderate	No
Moderate	No
Moderate	No
Moderate	No
Moderate	No
Moderate	No
Moderate	No
Moderate	No
Moderate	No
Moderate	No
Moderate	No
Moderate	No
Moderate	No
Moderate	No
Moderate	No
Moderate	No
Moderate	No
Moderate	No
Moderate	No
Moderate	No
Moderate	No
Moderate	No
Moderate	No
Moderate	No
Moderate	No
Moderate	No
Moderate	No
Moderate	No
Moderate	No
Moderate	No
Moderate	No
Moderate	No
Moderate	No
Moderate	No
Moderate	No
Moderate	No
Moderate	No
Moderate	No
Moderate	No
Moderate	No
Moderate	No
Moderate	No
Moderate	No
Moderate	No
Moderate	No
Moderate	No
Moderate	No
Moderate	No
Moderate	No
Moderate	Yes
Moderate	Yes
Moderate	Yes
Moderate	Yes
Moderate	Yes
Moderate	Yes
Moderate	Yes
Moderate	Yes
Moderate	Yes
Moderate	Yes
Moderate	Yes
Moderate	Yes
Moderate	Yes
Moderate	Yes
Moderate	Yes
Moderate	Yes
Moderate	Yes
Moderate	Yes
Significant	No
Significant	No
Significant	No
Significant	No
Significant	No
Significant	No
Significant	No
Significant	No
Significant	No
Significant	No
Significant	No
Significant	No
Significant	No
Significant	No
Significant	No
Significant	No
Significant	No
Significant	No
Significant	No
Significant	No
Significant	No
Significant	No
Significant	No
Significant	No
Significant	No
Significant	No
Significant	No
Significant	No
Significant	Yes
Significant	Yes
Significant	Yes
Significant	Yes
Significant	Yes
Significant	Yes
Significant	Yes
Significant	Yes
Significant	Yes
Significant	Yes
Significant	Yes
Significant	Yes
Significant	Yes
Significant	Yes
Significant	Yes

## Sheet: Figure2B
Figure 2B: Survey responses to Experience advising MD-PhD applicants and Applicant- versus Advisor-initiated discussions
Experience advising MD-PhD applicants	MD-PhD program discussions
None	Applicant-initiated
None	Applicant-initiated
None	Other
None	Applicant-initiated
None	Other
None	Other
None	Applicant-initiated
None	Applicant-initiated
None	Applicant-initiated
Minimal	Applicant-initiated
Minimal	Applicant-initiated
Minimal	Advisor-initiated
Minimal	Applicant-initiated
Minimal	Applicant-initiated
Minimal	Applicant-initiated
Minimal	Applicant-initiated
Minimal	Other
Minimal	Advisor-initiated
Minimal	Advisor-initiated
Minimal	Advisor-initiated
Minimal	Advisor-initiated
Minimal	Applicant-initiated
Minimal	Applicant-initiated
Minimal	Advisor-initiated
Minimal	Advisor-initiated
Minimal	Applicant-initiated
Minimal	Advisor-initiated
Minimal	Advisor-initiated
Minimal	Advisor-initiated
Minimal	Advisor-initiated
Minimal	Applicant-initiated
Minimal	Advisor-initiated
Minimal	Advisor-initiated
Minimal	Applicant-initiated
Minimal	Applicant-initiated
Minimal	Applicant-initiated
Minimal	Applicant-initiated
Minimal	Advisor-initiated
Minimal	Advisor-initiated
Minimal	Applicant-initiated
Minimal	Advisor-initiated
Minimal	Advisor-initiated
Minimal	Applicant-initiated
Minimal	Advisor-initiated
Minimal	Advisor-initiated
Minimal	Advisor-initiated
Minimal	Advisor-initiated
Minimal	Advisor-initiated
Minimal	Advisor-initiated
Minimal	Advisor-initiated
Minimal	Applicant-initiated
Minimal	Other
Minimal	Applicant-initiated
Minimal	Advisor-initiated
Minimal	Applicant-initiated
Minimal	Applicant-initiated
Minimal	Applicant-initiated
Minimal	Applicant-initiated
Minimal	Applicant-initiated
Minimal	Advisor-initiated
Minimal	Applicant-initiated
Minimal	Advisor-initiated
Minimal	Advisor-initiated
Minimal	Applicant-initiated
Minimal	Advisor-initiated
Minimal	Applicant-initiated
Minimal	Advisor-initiated
Minimal	Applicant-initiated
Minimal	Advisor-initiated
Minimal	Applicant-initiated
Minimal	Applicant-initiated
Minimal	Advisor-initiated
Minimal	Applicant-initiated
Minimal	Advisor-initiated
Minimal	Advisor-initiated
Minimal	Applicant-initiated
Minimal	Advisor-initiated
Minimal	Applicant-initiated
Minimal	Applicant-initiated
Minimal	Applicant-initiated
Minimal	Advisor-initiated
Minimal	Applicant-initiated
Minimal	Advisor-initiated
Minimal	Advisor-initiated
Minimal	Advisor-initiated
Minimal	Applicant-initiated
Minimal	Advisor-initiated
Minimal	Applicant-initiated
Minimal	Applicant-initiated
Minimal	Advisor-initiated
Minimal	Advisor-initiated
Minimal	Advisor-initiated
Minimal	Applicant-initiated
Minimal	Advisor-initiated
Minimal	Advisor-initiated
Minimal	Applicant-initiated
Minimal	Applicant-initiated
Minimal	Applicant-initiated
Minimal	Applicant-initiated
Minimal	Applicant-initiated
Minimal	Applicant-initiated
Minimal	Advisor-initiated
Minimal	Advisor-initiated
Minimal	Other
Minimal	Applicant-initiated
Minimal	Applicant-initiated
Minimal	Advisor-initiated
Minimal	Applicant-initiated
Minimal	Advisor-initiated
Minimal	Advisor-initiated
Minimal	Advisor-initiated
Minimal	Advisor-initiated
Minimal	Applicant-initiated
Minimal	Advisor-initiated
Moderate	Advisor-initiated
Moderate	Applicant-initiated
Moderate	Advisor-initiated
Moderate	Applicant-initiated
Moderate	Applicant-initiated
Moderate	Advisor-initiated
Moderate	Advisor-initiated
Moderate	Advisor-initiated
Moderate	Advisor-initiated
Moderate	Applicant-initiated
Moderate	Applicant-initiated
Moderate	Applicant-initiated
Moderate	Advisor-initiated
Moderate	Applicant-initiated
Moderate	Advisor-initiated
Moderate	Advisor-initiated
Moderate	Applicant-initiated
Moderate	Advisor-initiated
Moderate	Applicant-initiated
Moderate	Advisor-initiated
Moderate	Advisor-initiated
Moderate	Applicant-initiated
Moderate	Advisor-initiated
Moderate	Advisor-initiated
Moderate	Advisor-initiated
Moderate	Advisor-initiated
Moderate	Applicant-initiated
Moderate	Advisor-initiated
Moderate	Applicant-initiated
Moderate	Advisor-initiated
Moderate	Advisor-initiated
Moderate	Advisor-initiated
Moderate	Advisor-initiated
Moderate	Applicant-initiated
Moderate	Applicant-initiated
Moderate	Advisor-initiated
Moderate	Applicant-initiated
Moderate	Advisor-initiated
Moderate	Advisor-initiated
Moderate	Advisor-initiated
Moderate	Advisor-initiated
Moderate	Applicant-initiated
Moderate	Applicant-initiated
Moderate	Advisor-initiated
Moderate	Advisor-initiated
Moderate	Advisor-initiated
Moderate	Advisor-initiated
Moderate	Advisor-initiated
Moderate	Applicant-initiated
Moderate	Applicant-initiated
Moderate	Advisor-initiated
Moderate	Advisor-initiated
Moderate	Applicant-initiated
Moderate	Applicant-initiated
Moderate	Applicant-initiated
Moderate	Applicant-initiated
Moderate	Applicant-initiated
Moderate	Applicant-initiated
Moderate	Advisor-initiated
Moderate	Advisor-initiated
Moderate	Advisor-initiated
Moderate	Advisor-initiated
Moderate	Advisor-initiated
Moderate	Advisor-initiated
Moderate	Applicant-initiated
Moderate	Advisor-initiated
Moderate	Advisor-initiated
Moderate	Advisor-initiated
Moderate	Applicant-initiated
Moderate	Advisor-initiated
Moderate	Applicant-initiated
Moderate	Applicant-initiated
Moderate	Applicant-initiated
Moderate	Applicant-initiated
Moderate	Applicant-initiated
Moderate	Applicant-initiated
Moderate	Advisor-initiated
Moderate	Advisor-initiated
Moderate	Advisor-initiated
Moderate	Applicant-initiated
Moderate	Advisor-initiated
Moderate	Applicant-initiated
Moderate	Applicant-initiated
Moderate	Advisor-initiated
Moderate	Advisor-initiated
Moderate	Advisor-initiated
Moderate	Applicant-initiated
Moderate	Advisor-initiated
Moderate	Applicant-initiated
Moderate	Applicant-initiated
Moderate	Applicant-initiated
Moderate	Advisor-initiated
Moderate	Applicant-initiated
Moderate	Applicant-initiated
Moderate	Advisor-initiated
Moderate	Advisor-initiated
Moderate	Advisor-initiated
Moderate	Applicant-initiated
Moderate	Advisor-initiated
Moderate	Advisor-initiated
Moderate	Advisor-initiated
Moderate	Advisor-initiated
Moderate	Advisor-initiated
Moderate	Applicant-initiated
Moderate	Advisor-initiated
Moderate	Advisor-initiated
Moderate	Advisor-initiated
Moderate	Applicant-initiated
Moderate	Advisor-initiated
Moderate	Applicant-initiated
Moderate	Advisor-initiated
Moderate	Applicant-initiated
Moderate	Applicant-initiated
Moderate	Advisor-initiated
Moderate	Advisor-initiated
Moderate	Applicant-initiated
Moderate	Advisor-initiated
Moderate	Advisor-initiated
Moderate	Applicant-initiated
Moderate	Applicant-initiated
Moderate	Applicant-initiated
Moderate	Advisor-initiated
Moderate	Advisor-initiated
Significant	Other
Significant	Other
Significant	Advisor-initiated
Significant	Advisor-initiated
Significant	Advisor-initiated
Significant	Advisor-initiated
Significant	Applicant-initiated
Significant	Advisor-initiated
Significant	Applicant-initiated
Significant	Advisor-initiated
Significant	Applicant-initiated
Significant	Advisor-initiated
Significant	Advisor-initiated
Significant	Advisor-initiated
Significant	Advisor-initiated
Significant	Advisor-initiated
Significant	Advisor-initiated
Significant	Applicant-initiated
Significant	Applicant-initiated
Significant	Advisor-initiated
Significant	Advisor-initiated
Significant	Advisor-initiated
Significant	Advisor-initiated
Significant	Advisor-initiated
Significant	Applicant-initiated
Significant	Advisor-initiated
Significant	Advisor-initiated
Significant	Advisor-initiated
Significant	Advisor-initiated
Significant	Advisor-initiated
Significant	Applicant-initiated
Significant	Other
Significant	Advisor-initiated
Significant	Advisor-initiated
Significant	Applicant-initiated
Significant	Applicant-initiated
Significant	Advisor-initiated
Significant	Advisor-initiated
Significant	Advisor-initiated
Significant	Applicant-initiated
Significant	Advisor-initiated
Significant	Applicant-initiated
Significant	Advisor-initiated

## Sheet: Figure3A
Figure 3A: Survey responses to Program recommendation strenght and Attitudes of MD-PhD programs
"I am likely to recommend to this student that she applies to MD/PhD programs."	"I am likely to recommend to this student that she applies to MD only programs."	“I think MD-PhD programs have more advantages than disadvantages”
Agree	Disagree	Agree
Disagree	Disagree	Agree
Agree	Disagree	Disagree
Disagree	Agree	Disagree
Disagree	Disagree	Agree
Disagree	Disagree	Agree
Disagree	Disagree	Agree
Agree	Strongly agree	Strongly agree
Disagree	Strongly disagree	Disagree
Agree	Disagree	Agree
Agree	Disagree	Agree
Disagree	Agree	Agree
Disagree	Agree	Agree
Strongly disagree	Strongly disagree	Agree
Agree	Agree	Disagree
Strongly agree	Disagree	Agree
Disagree	Strongly disagree	Disagree
Agree	Strongly agree	Strongly disagree
Disagree	Disagree	Disagree
Agree	Disagree	Disagree
Agree	Disagree	Agree
Disagree	Agree	Disagree
Agree	Disagree	Strongly agree
Disagree	Agree	Agree
Strongly agree	Disagree	Agree
Agree	Disagree	Agree
Agree	Disagree	Disagree
Agree	Strongly disagree	Strongly agree
Disagree	Agree	Agree
Strongly agree	Disagree	Agree
Disagree	Strongly disagree	Disagree
Agree	Agree	Agree
Agree	Disagree	Agree
Strongly agree	Strongly disagree	Agree
Agree	Disagree	Agree
Agree	Disagree	Agree
Agree	Agree	Agree
Agree	Agree	Agree
Disagree	Strongly disagree	Disagree
Disagree	Disagree	Strongly agree
Agree	Disagree	Agree
Agree	Disagree	Agree
Agree	Disagree	Agree
Disagree	Agree	Disagree
Agree	Disagree	Agree
Agree	Disagree	Agree
Agree	Disagree	Strongly agree
Agree	Strongly agree	Agree
Agree	Disagree	Agree
Agree	Disagree	Strongly agree
Disagree	Disagree	Agree
Strongly agree	Disagree	Agree
Agree	Strongly disagree	Disagree
Strongly disagree	Disagree	Agree
Agree	Disagree	Agree
Agree	Strongly disagree	Agree
Strongly agree	Agree	Agree
Strongly disagree	Strongly agree	Strongly disagree
Disagree	Disagree	Agree
Disagree	Strongly agree	Agree
Agree	Disagree	Agree
Agree	Strongly agree	Disagree
Agree	Disagree	Strongly agree
Strongly agree	Disagree	Strongly agree
Disagree	Disagree	Agree
Agree	Disagree	Disagree
Disagree	Disagree	Agree
Disagree	Disagree	Agree
Disagree	Agree	Agree
Strongly agree	Disagree	Strongly agree
Disagree	Disagree	Agree
Disagree	Agree	Agree
Strongly agree	Disagree	Strongly agree
Agree	Strongly agree	Disagree
Agree	Disagree	Agree
Agree	Disagree	Disagree
Agree	Disagree	Agree
Agree	Disagree	Agree
Agree	Disagree	Agree
Agree	Agree	Agree
Agree	Disagree	Disagree
Agree	Agree	Disagree
Agree	Agree	Agree
Strongly disagree	Strongly disagree	Disagree
Disagree	Agree	Agree
Agree	Disagree	Agree
Strongly agree	Disagree	Disagree
Agree	Disagree	Agree
Disagree	Disagree	Agree
Agree	Disagree	Agree
Disagree	Agree	Agree
Agree	Disagree	Strongly agree
Strongly agree	Strongly disagree	Agree
Disagree	Agree	Agree
Disagree	Agree	Disagree
Strongly disagree	Disagree	Strongly disagree
Agree	Disagree	Agree
Disagree	Disagree	Agree
Agree	Disagree	Agree
Strongly agree	Disagree	Agree
Agree	Disagree	Agree
Disagree	Agree	Disagree
Agree	Strongly agree	Agree
Strongly agree	Disagree	Disagree
Agree	Strongly disagree	Agree
Agree	Disagree	Strongly agree
Agree	Agree	Agree
Disagree	Agree	Strongly agree
Strongly agree	Disagree	Strongly agree
Disagree	Agree	Agree
Agree	Disagree	Agree
Agree	Disagree	Agree
Agree	Disagree	Agree
Disagree	Disagree	Agree
Agree	Disagree	Agree
Agree	Agree	Agree
Strongly agree	Strongly disagree	Disagree
Agree	Disagree	Agree
Strongly agree	Strongly disagree	Agree
Agree	Agree	Strongly agree
Strongly agree	Disagree	Strongly agree
Agree	Disagree	Strongly agree
Strongly agree	Agree	Agree
Agree	Agree	Agree
Disagree	Agree	Disagree
Agree	Disagree	Agree
Agree	Agree	Strongly agree
Disagree	Disagree	Agree
Agree	Disagree	Agree
Agree	Disagree	Agree
Agree	Disagree	Agree
Strongly agree	Disagree	Strongly agree
Agree	Strongly agree	Disagree
Disagree	Agree	Disagree
Agree	Agree	Agree
Agree	Agree	Agree
Agree	Strongly agree	Agree
Disagree	Disagree	Agree
Strongly agree	Disagree	Agree
Agree	Disagree	Strongly agree
Agree	Disagree	Agree
Agree	Disagree	Agree
Agree	Disagree	Agree
Agree	Strongly disagree	Strongly agree
Disagree	Agree	Agree
Agree	Disagree	Agree
Disagree	Disagree	Agree
Disagree	Agree	Disagree
Agree	Agree	Agree
Agree	Disagree	Agree
Disagree	Disagree	Agree
Agree	Agree	Agree
Disagree	Agree	Agree
Disagree	Strongly disagree	Strongly agree
Agree	Disagree	Strongly disagree
Disagree	Agree	Strongly agree
Agree	Disagree	Disagree
Agree	Disagree	Agree
Agree	Disagree	Agree
Agree	Agree	Agree
Disagree	Agree	Disagree
Agree	Disagree	Agree
Strongly agree	Strongly disagree	Disagree
Agree	Disagree	Agree
Disagree	Disagree	Disagree
Agree	Disagree	Agree
Agree	Disagree	Agree
Strongly disagree	Disagree	Agree
Strongly agree	Disagree	Agree
Agree	Disagree	Strongly agree
Agree	Disagree	Strongly agree
Disagree	Agree	Agree
Agree	Disagree	Agree
Disagree	Agree	Strongly agree
Disagree	Agree	Disagree
Disagree	Agree	Agree
Agree	Strongly disagree	Agree
Disagree	Agree	Disagree
Disagree	Disagree	Disagree
Strongly agree	Strongly disagree	Strongly agree
Agree	Strongly agree	Agree
Disagree	Agree	Disagree
Agree	Disagree	Agree
Agree	Disagree	Agree
Agree	Agree	Disagree
Strongly agree	Disagree	Strongly agree
Disagree	Agree	Agree
Disagree	Agree	Disagree
Agree	Disagree	Agree
Disagree	Disagree	Disagree
Agree	Disagree	Strongly agree
Agree	Disagree	Agree
Agree	Disagree	Agree
Strongly agree	Disagree	Strongly agree
Disagree	Agree	Disagree
Agree	Disagree	Agree
Disagree	Agree	Agree
Agree	Disagree	Strongly agree
Strongly agree	Strongly disagree	Strongly agree
Disagree	Agree	Agree
Agree	Disagree	Disagree
Agree	Disagree	Agree
Strongly agree	Strongly disagree	Agree
Disagree	Disagree	Disagree
Agree	Disagree	Agree
Disagree	Agree	Agree
Agree	Disagree	Disagree
Agree	Disagree	Agree
Strongly agree	Disagree	Agree
Agree	Disagree	Disagree
Agree	Disagree	Agree
Agree	Disagree	Strongly agree
Disagree	Agree	Disagree
Disagree	Agree	Agree
Strongly disagree	Strongly disagree	Agree
Disagree	Disagree	Agree
Agree	Disagree	Agree
Agree	Disagree	Agree
Strongly agree	Strongly disagree	Agree
Agree	Agree	Agree
Disagree	Disagree	Agree
Agree	Disagree	Disagree
Strongly agree	Disagree	Agree
Strongly agree	Strongly disagree	Agree
Disagree	Disagree	Agree
Agree	Agree	Agree
Disagree	Agree	Disagree
Disagree	Disagree	Agree
Agree	Disagree	Strongly agree
Disagree	Agree	Disagree
Agree	Disagree	Agree
Strongly agree	Agree	Agree
Agree	Disagree	Agree
Agree	Agree	Agree
Strongly agree	Strongly disagree	Strongly agree
Disagree	Disagree	Agree
Agree	Strongly agree	Disagree
Strongly agree	Agree	Strongly agree
Strongly agree	Agree	Agree
Disagree	Agree	Agree
Agree	Disagree	Disagree
Agree	Agree	Agree
Agree	Disagree	Agree
Agree	Disagree	Agree
Agree	Strongly agree	Disagree
Disagree	Disagree	Agree
Agree	Disagree	Agree
Agree	Disagree	Agree
Disagree	Agree	Agree
Disagree	Agree	Agree
Disagree	Disagree	Agree
Strongly agree	Agree	Strongly agree
Disagree	Disagree	Disagree
Strongly agree	Disagree	Strongly agree
Disagree	Agree	Agree
Disagree	Disagree	Disagree
Disagree	Agree	Strongly agree
Strongly agree	Disagree	Agree
Agree	Disagree	Agree
Strongly agree	Disagree	Agree
Agree	Disagree	Disagree
Strongly agree	Agree	Agree
Disagree	Agree	Agree
Disagree	Agree	Disagree
Disagree	Agree	Agree
Strongly agree	Strongly disagree	Agree
Disagree	Disagree	Disagree
Strongly agree	Disagree	Strongly agree
Strongly agree	Strongly disagree	Agree
Strongly agree	Agree	Strongly agree
Agree	Disagree	Agree
Agree	Disagree	Agree
Agree	Agree	Agree
Agree	Disagree	Agree
Strongly agree	Strongly agree	Disagree
Disagree	Disagree	Disagree
Strongly agree	Disagree	Agree
Agree	Disagree	Agree
Disagree	Disagree	Disagree
Agree	Agree	Agree

## Sheet: Figure3B
Figure 3B: Survey responses to Attitudes of MD-PhD programs and Applicant- vs Advisor-initiated discussions
“I think MD-PhD programs have more advantages than disadvantages”	MD-PhD program discussions
Agree	Other
Agree	No interest
Agree	Other
Agree	Interest
Agree	No interest
Agree	No interest
Agree	No interest
Agree	No interest
Agree	No interest
Agree	No interest
Agree	Interest
Agree	Interest
Agree	Interest
Agree	No interest
Agree	Interest
Agree	Interest
Agree	No interest
Agree	No interest
Agree	Interest
Agree	No interest
Agree	Interest
Agree	Interest
Agree	Other
Agree	No interest
Agree	Interest
Agree	No interest
Agree	No interest
Agree	No interest
Agree	No interest
Agree	No interest
Agree	Interest
Agree	Interest
Agree	No interest
Agree	No interest
Agree	Interest
Agree	No interest
Agree	Interest
Agree	No interest
Agree	No interest
Agree	No interest
Agree	No interest
Agree	Interest
Agree	No interest
Agree	Interest
Agree	No interest
Agree	No interest
Agree	No interest
Agree	Interest
Agree	Interest
Agree	Interest
Agree	Interest
Agree	No interest
Agree	No interest
Agree	No interest
Agree	No interest
Agree	Interest
Agree	Interest
Agree	No interest
Agree	No interest
Agree	Interest
Agree	Interest
Agree	Interest
Agree	No interest
Agree	No interest
Agree	No interest
Agree	No interest
Agree	No interest
Agree	No interest
Agree	No interest
Agree	Interest
Agree	Interest
Agree	No interest
Agree	No interest
Agree	No interest
Agree	Other
Agree	Interest
Agree	Interest
Agree	No interest
Agree	No interest
Agree	No interest
Agree	Interest
Agree	Interest
Agree	Interest
Agree	No interest
Agree	No interest
Agree	Interest
Agree	No interest
Agree	No interest
Agree	Interest
Agree	Interest
Agree	Interest
Agree	Interest
Agree	Interest
Agree	No interest
Agree	Interest
Agree	No interest
Agree	Interest
Agree	No interest
Agree	No interest
Agree	Interest
Agree	No interest
Agree	No interest
Agree	Interest
Agree	Interest
Agree	No interest
Agree	No interest
Agree	No interest
Agree	No interest
Agree	No interest
Agree	Interest
Agree	Interest
Agree	Interest
Agree	No interest
Agree	Interest
Agree	Interest
Agree	Interest
Agree	Interest
Agree	Interest
Agree	No interest
Agree	Interest
Agree	Interest
Agree	No interest
Agree	No interest
Agree	No interest
Agree	No interest
Agree	Interest
Agree	No interest
Agree	Interest
Agree	No interest
Agree	No interest
Agree	No interest
Agree	Interest
Agree	Interest
Agree	No interest
Agree	No interest
Agree	No interest
Agree	Interest
Agree	Interest
Agree	No interest
Agree	No interest
Agree	No interest
Agree	No interest
Agree	No interest
Agree	No interest
Agree	Interest
Agree	Interest
Agree	No interest
Agree	No interest
Agree	Interest
Agree	No interest
Agree	No interest
Agree	Interest
Agree	No interest
Agree	Interest
Agree	Interest
Agree	No interest
Agree	Interest
Agree	No interest
Agree	Interest
Agree	No interest
Agree	Other
Agree	Interest
Agree	No interest
Agree	Interest
Agree	No interest
Agree	Interest
Agree	No interest
Agree	Interest
Agree	No interest
Agree	Interest
Agree	No interest
Agree	No interest
Agree	Interest
Agree	No interest
Agree	No interest
Strongly agree	No interest
Strongly agree	No interest
Strongly agree	No interest
Strongly agree	No interest
Strongly agree	No interest
Strongly agree	No interest
Strongly agree	No interest
Strongly agree	No interest
Strongly agree	No interest
Strongly agree	No interest
Strongly agree	No interest
Strongly agree	Other
Strongly agree	Interest
Strongly agree	Other
Strongly agree	Other
Strongly agree	No interest
Strongly agree	Interest
Strongly agree	No interest
Strongly agree	No interest
Strongly agree	Interest
Strongly agree	Interest
Strongly agree	No interest
Strongly agree	Interest
Strongly agree	No interest
Strongly agree	No interest
Strongly agree	No interest
Strongly agree	Other
Strongly agree	No interest
Strongly agree	No interest
Strongly agree	No interest
Strongly agree	No interest
Strongly agree	No interest
Strongly agree	Interest
Strongly agree	No interest
Strongly agree	Interest
Strongly agree	No interest
Strongly agree	Interest
Strongly agree	Interest
Strongly agree	No interest
Strongly agree	No interest
Strongly agree	No interest
Disagree	Interest
Disagree	No interest
Disagree	Interest
Disagree	Interest
Disagree	Interest
Disagree	No interest
Disagree	Interest
Disagree	Interest
Disagree	Interest
Disagree	Interest
Disagree	No interest
Disagree	Interest
Disagree	No interest
Disagree	No interest
Disagree	No interest
Disagree	Interest
Disagree	Interest
Disagree	No interest
Disagree	Interest
Disagree	No interest
Disagree	Interest
Disagree	No interest
Disagree	Interest
Disagree	No interest
Disagree	Interest
Disagree	Interest
Disagree	No interest
Disagree	Interest
Disagree	No interest
Disagree	No interest
Disagree	No interest
Disagree	No interest
Disagree	No interest
Disagree	Interest
Disagree	Interest
Disagree	Interest
Disagree	Interest
Disagree	No interest
Disagree	Interest
Disagree	No interest
Disagree	Interest
Disagree	Interest
Disagree	Interest
Disagree	Interest
Disagree	Interest
Disagree	No interest
Disagree	Interest
Disagree	No interest
Disagree	No interest
Disagree	No interest
Disagree	Interest
Disagree	Interest
Disagree	Interest
Disagree	No interest
Disagree	Interest
Disagree	Interest
Disagree	No interest
Disagree	Interest
Disagree	Interest
Disagree	No interest
Strongly disagree	No interest
Strongly disagree	Interest
Strongly disagree	No interest
Strongly disagree	No interest

## Sheet: Figure 3C
Figure 3C: Survey responses to experience adivising MD/PhD applicants and MD PhD advantages
"How much experience do you have advising MD/PhD applicants"	"I think MD/PhD programs have more advantages than disadvantages" (converted Likert scale)
Moderate	3
Minimal	3
Moderate	3
Moderate	4
Moderate	3
Minimal	3
Moderate	3
Moderate	2
Moderate	3
Minimal	3
Significant	3
Moderate	3
Minimal	3
Moderate	4
Significant	1
Significant	4
Significant	2
Minimal	3
Moderate	3
Minimal	3
Moderate	2
Moderate	3
Significant	2
Moderate	3
Minimal	2
Moderate	3
Significant	3
Significant	3
Minimal	3
Moderate	4
Significant	4
Moderate	3
Significant	3
Moderate	4
Moderate	2
Minimal	3
Minimal	3
Moderate	2
Moderate	2
Significant	4
Minimal	3
Minimal	2
Minimal	3
Moderate	3
Minimal	2
Significant	4
Moderate	3
Moderate	2
Minimal	3
Moderate	2
Moderate	4
Moderate	3
Moderate	3
Moderate	4
Moderate	2
Moderate	3
Minimal	3
Moderate	4
Moderate	4
Moderate	3
Moderate	2
Significant	3
Moderate	3
Moderate	2
Significant	3
Minimal	3
Moderate	2
Moderate	3
Minimal	3
Significant	2
Moderate	3
Minimal	4
Significant	2
Minimal	3
Moderate	3
Moderate	3
Moderate	3
Moderate	3
Moderate	3
Moderate	3
Minimal	3
Minimal	2
Minimal	3
Moderate	3
Moderate	3
Moderate	3
Moderate	2
Minimal	3
Minimal	4
Significant	2
Moderate	3
Minimal	3
Moderate	3
Moderate	3
None	4
Minimal	3
Minimal	2
Moderate	4
Minimal	3
Significant	3
Significant	2
Moderate	3
Moderate	3
Moderate	3
Minimal	2
Moderate	3
Minimal	3
Moderate	3
Minimal	3
Significant	3
Moderate	3
Moderate	4
Minimal	2
Minimal	4
Minimal	3
Moderate	2
Minimal	4
Minimal	3
Minimal	3
Moderate	3
Minimal	2
Moderate	3
Minimal	3
Minimal	2
Significant	3
Moderate	3
Minimal	2
Minimal	4
None	3
Minimal	4
Moderate	3
Moderate	3
Significant	3
Minimal	3
Moderate	2
Moderate	2
Minimal	3
Moderate	3
Minimal	2
Moderate	3
Significant	3
Moderate	3
Moderate	2
Moderate	2
Significant	3
Moderate	3
Significant	3
Significant	4
Moderate	2
Moderate	3
Significant	3
Moderate	3
Significant	3
Moderate	3
Significant	2
Minimal	3
Minimal	2
Moderate	1
Significant	2
Moderate	2
Moderate	3
Significant	2
Minimal	4
Moderate	3
Moderate	3
Moderate	3
Minimal	2
Moderate	4
Minimal	3
Moderate	3
Minimal	2
Significant	3
Moderate	3
Moderate	3
Moderate	3
Minimal	3
Minimal	3
Moderate	3
Minimal	2
Moderate	4
Moderate	3
Minimal	3
Moderate	3
Significant	2
Moderate	3
Minimal	3
Minimal	4
Moderate	3
Minimal	3
Moderate	4
Minimal	3
Minimal	3
Minimal	2
Significant	3
Moderate	3
Moderate	3
Minimal	3
Moderate	1
Moderate	3
Moderate	3
Minimal	3
Minimal	2
Moderate	4
Moderate	4
Minimal	3
Minimal	2
None	3
Significant	3
Minimal	3
Minimal	4
Significant	3
Significant	3
Minimal	4
Minimal	2
Significant	3
Moderate	2
Moderate	3
Minimal	3
Minimal	3
Minimal	3
Moderate	2
Moderate	2
Minimal	3
Moderate	2
Moderate	3
Significant	3
Significant	2
Minimal	3
Significant	3
Minimal	3
Moderate	3
Minimal	4
Minimal	3
None	3
Moderate	2
Significant	1
Minimal	3
Moderate	3
Minimal	3
Minimal	3
Minimal	3
Moderate	2
Minimal	3
Minimal	2
Minimal	3
None	4
Minimal	3
Minimal	4
Minimal	4
Moderate	3
None	3
Minimal	3
Minimal	3
Moderate	3
Moderate	3
None	3
Minimal	2
Minimal	3
Minimal	3
None	4
Significant	4
Minimal	4
Significant	3
Moderate	3
Minimal	2
Moderate	3
Minimal	4
Moderate	3
Minimal	3
Moderate	3
Minimal	3
Moderate	4
Minimal	2
Minimal	2
Minimal	3
Minimal	3
Minimal	3
Moderate	3
Moderate	3
None	4

## Sheet: Figure4A
Figure 4A: Survey responses to Modern Sexism Scale (total score) and MD-PhD recommenation strength
Male Applicant			Female Applicant
MSS Score	MD-PhD recommendation strength (numerical)		MSS Score	MD-PhD recommendation strength (numerical)
9	3		6	3
9	2		5	3
10	3		15	3
7	2		11	3
5	2		9	2
9	2		16	3
7	2		12	2
10	3		10	2
6	2		8	3
17	3		8	3
9	3		16	2
7	2		10	3
11	2		7	2
13	1		13	2
5	3		10	3
11	4		5	2
10	2		9	3
13	3		5	3
6	2		12	3
9	3		8	3
11	3		9	2
8	2		13	3
9	3		5	4
9	2		10	3
6	4		9	2
6	3		8	3
9	3		5	3
7	3		6	1
7	2		11	4
14	4		9	3
7	2		8	3
9	3		6	2
11	3		13	3
9	4		13	2
14	3		8	2
5	3		11	2
12	3		7	3
11	3		8	2
9	2		10	2
8	2		6	4
6	3		12	3
11	3		5	2
9	3		5	3
9	2		8	3
10	3		10	3
9	3		11	4
10	3		11	2
20	3		10	2
6	3		15	3
13	3		8	2
5	2		8	3
12	4		15	3
7	3		5	3
5	1		13	4
10	3		11	2
9	3		12	3
12	4		9	2
9	1		11	3
7	2		11	4
8	2		12	2
8	3		6	3
9	3		16	3
8	3		6	4
10	4		15	2
9	2		12	3
14	3		11	2
10	2		9	3
9	2		11	3
9	2		12	4
12	4		11	3
10	2		7	3
6	2		8	3
10	4		10	2
14	3		7	2
14	3		12	1
10	3		11	2
15	3		5	3
6	3		9	3
15	3		14	4
10	3		12	3
6	3		15	2
14	3		8	3
5	3		10	4
14	1		6	4
15	2		11	2
10	3		13	3
10	4		13	2
12	3		10	2
7	2		5	3
8	3		11	2
12	2		10	3
7	3		9	4
14	4		6	3
6	2		10	3
7	2		6	4
6	1		10	2
8	3		12	3
5	2		10	4
9	3		10	4
18	4		6	2
7	3		10	3
12	2		9	3
11	3		11	3
13	4		9	3
8	3		12	3
8	3		6	2
16	3		8	3
10	2		11	3
13	4		11	2
11	2		14	2
19	3		8	2
12	3		15	4
6	3		10	2
11	2		9	4
11	3		8	2
8	3		10	2
5	4		5	2
5	3		15	4
11	4		12	3
11	3		6	4
8	4		8	3
7	3		13	4
9	4		16	2
9	3		7	2
10	2		12	2
11	3		8	4
9	3		10	2
12	2		9	4
10	3		12	4
15	3		5	4
12	3		9	3
9	4		8	3
10	3		7	3
7	2		10	3
15	3		13	4
12	3		10	2
7	3		11	4
12	2		11	3
6	4		6	2
10	3		16	3

[truncated: 3 more sheets: Figure4B-Male, Figure4B-Female, Figure 4C]
